# Supplementary material for: Investigating the role of EGFR signalling in muscle dystrophies: implications for Duchenne muscular dystrophy
Source: Cell Death Dis. 2026 Jan 9;17(1):18. doi: 10.1038/s41419-025-08193-9 (PMC12789545; doi:10.1038/s41419-025-08193-9)
Supplement: Supplementary file 3 — Reagents [file 41419_2025_8193_MOESM3_ESM.xlsx]

## Sheet: Antibodies
ANTIBODY	CODE	BRAND	APPLICATIONS
Perilipin A/B	P1873-200UL	Sigma-Aldrich	ICW
Collagen-I	1310-01	Southern Biotech	ICW
Fibronectin	ab2413	Abcam	IF
FABP4	AF3150	R&D systems	IF
αSMA (D4K9N)	19245	CellSignalling	IF
MF20 myosin heavy chain	MAB4470	R&D	IF
EGFR	A86603	Antibodies.com	ICW, IF,PLA
Anti-EGFR (phospho Y992) antibody	ab5638	Abcam	ICW
EGFR (phospho Y1086) [Y39]	ab32086	Abcam	ICW
EGFR (phospho Y1068) [EP774Y]	ab40815	Abcam	ICW
ErbB3 / HER3 [SGP1]	ab20162	Abcam	ICW
ErbB3/HER3 (phospho Y1289) [EPR2325]	ab76469	Abcam	ICW
ErbB2/HER2 [ICR12]	ab11710	Abcam	ICW
ErbB2/HER2 (phospho Y1221 + Y1222)	ab131102	Abcam	ICW
ErbB2 / HER2 [EP1045Y]	ab134182	Abcam	PLA
ErbB4/HER4 [5G6B4]	ab204959	Abcam	ICW,PLA
ErbB4 / HER4 (phospho Y1284)	ab61059	Abcam	ICW
WGA 488	ThermoFisher	W11261	IF
PDGFRa	AF1062-SP	R&D system	FACS
CD56-FITC	130-114-740	Miltenyi Biotech	FACS
PLA PROBE ANTI-MOUSE PLUS	DUO92001	Merck	PLA
PLA PROBE ANTI-RAB MINUS	DUO92005	Merck	PLA

## Sheet: Reagents
Product	BRAND	CODE	APPLICATIONS
Human EFEMP1 ELISA Kit (Fibulin-3)	Abcam	ab269552	Elisa
Human EGF ELISA Kit	Abcam	ab217772	Elisa
Recombinant Human EFEMP1	R&D systems	8416-FB	Cell Culture
Recombinant Human EGF	R&D systems	236-EG	Cell Culture
Recombinant Human TGF-β 1	Fisher Scientific	18317507	Cell Culture
StemPro Adipogenesis Differentiation Kit	ThermoFisher Scientific	A1007001	Cell Culture
Oil red O staining solution	Merck	1.02419	IF
Duolink In Situ Detection Reagents Green	Merck	DUO92014	PLA
Tetramethylrhodamine, Methyl Ester, Perchlorate (TMRM)	ThermoFisher Scientific	T668	Mitochondria function
MitoSOX™ Mitochondrial Superoxide Indicators	Fisher Scientific	11579096	Mitochondria function
